# Supplementary material for: The benefits for health care staff of involvement in applied health research: a scoping review
Source: Health Res Policy Syst. 2025 Aug 18;23:104. doi: 10.1186/s12961-025-01365-1 (PMC12359832; doi:10.1186/s12961-025-01365-1)
Supplement: Supplementary file 2 — Additional file 2 (Retained records and key characteristics) [file 12961_2025_1365_MOESM2_ESM.xlsx]

## Sheet: Records
Number	First author and year	Record type	Record title	Primary or reflective record	Population	Type/level of involvement	Care setting/clinical area	Gaining General Competencies & skills (not research)_Dummy coded	Gaining General Competencies & skills	Building connections and networks (relationships with colleagues) Dummy coded	Building connections and networks (relationships with colleagues)	Opportunities for learning_Dummy coded	Opportunities for learning	Leadership for improvements to practice at local/nat level_Dummy coded	Leadership for improvements to practice at local/nat level	Personal & professional fulfilment_Dummy coded	Personal & professional fulfilment (career devt)	Using evidence more effectively_Dummy coded	Using evidence more effectively
1	Winter 2006	Journal article	Satisfaction with a research mentoring scheme for specialist registrars	Primary	Doctors	Research training, mentoring, internship, scholarship	Mental health	0	N/A	0	N/A	1	Of the 24 trainees undertaking research, 21 (87.5%) stated that they were gaining research knowledge and/or skills. Twenty-two (91.7%) were confident that, once they had completed the planned research, they would have enhanced their skills in research design and methodology, 23 (95.8%) in the practicalities of research and data collection, 19 (79.2%) in data entry and 18 (75.0%) in data analysis.	0	N/A	1	Of the 24 trainees undertaking research, 20 (83.3%) were interested in their research, 16 (66.7%) were enjoying it	0	N/A
2	Cooke 2006	Journal article	The Designated Research Team approach to building research capacity in primary care	Primary	AHPs	Unclear	Podiatry	0	N/A	1	One of the benefits of DRT approach is that it's got us together as a team and given us common goals'. ' It also developed contacts with other new researchers and like-minded people:'Just being in the building full of like minded people, again it's very welcoming and safe and the other clinicians are all in the same boat and it's a great course.	1	It has some advantages as it's like a sort of introductory way into research without needing to make the full commitment to doing the higher degree. You can come in, feel supported and you'll get time away from your normal working to come to learn research and be guided whilst you're in it. The senior researchers within the team were also able to access training.	0	N/A	1	A number of additional research projects were identified as a result of the team' experiences with the DRT. A further two research bids have been submitted for funding. Research related success identified- Currently the team has published three papers, and two more are in progress. The team members have also given six conference presentations to a range of health service research audiences, podia…	0	N/A
3	Coad 2019	Journal article	Capturing the real impact of clinical academics in practice	Reflective	Mixed	Clinical academic	Mixed	1	As a member of the senior (chief nurse) team, I am able to influence, provide strategic direction and enable a culture that values research in our NMAHP workforce'.	1	In terms of a difference, I feel that in this role I have been able to enthuse and motivate staff, offering opportunities for other midwives to become involved in research and service improvement projects. I have been able to support two other midwives in applying for the same assistance, also supporting them to write and develop studies that aim to improve care and explore patient experience. Si…	0	N/A	1	This research has demonstrable impact on the quality and outcomes of the children and families who access our services. An example of this relates to the growing numbers of children and young people accessing acute paediatric care in mental health crisis with local stakeholder feedback indicating that both patient experience and outcomes required improvement. At an organisational level, my develo…	1	I very quickly realised not only how much I loved coordinating clinical trials and how engaged women were at contributing to improving national midwifery care through research, but also how it could have an impact both directly and indirectly on clinical care'. 'Since beginning contributing to this article, I have I become a Consultant Midwife, a role with a strong research focus, and one where I…	1	I am able to influence and be a catalyst for harnessing a workplace culture that values research and evidence-based practice. The clinical-academic skillset and insight that I bring affords a unique vantage point to appraise specific problems that healthcare organisations are contending with and to identify innovative and sustainable solutions'. 'On obtaining a Doctoral Fellowship, which led to t…
4	Bell 2019	Journal article	Empowering nurses, midwives and allied health professionals to gain an academic, research and quality improvement experience within clinical practice	Primary	Mixed	Research training, mentoring, internship, scholarship	Paediatrics	0	N/A	0	N/A	0	N/A	0	N/A	0	N/A	1	Self reported increased commitment and confidence in utilising research evidence to improve care. 'An improvement in both their personal and professional confidence, particularly with regard to accessing and using research evidence'
5	Hiley 2019	Journal article	Combining a career in clinical practice and research: The benefits at junior career level	Reflective	Mixed	Clinical academic	Mixed	0	N/A	1	Ed set up a research group at the hospice where he worked at the time and also supports colleagues in the development of their research ideas. Completing the internship programme has given Jon the opportunity to develop his support networks as he embarks on his clinical academic career. As part of the programme he was matched to a suitable clinical academic supervisor with a similar research area…	0	N/A	1	Ed has written a palliative and end of life care strategy at his NHS Trust and set up a working group, chaired by the Director of Nursing, to implement the strategy across the Trust.	1	Jed also was successful in gaining an HEE/NIHR-funded place on the Masters in Clinical Health Research at Coventry University the following year (this was the second stage of the HEE/NIHR ICA programme until the Pre-doctoral Clinical Academic Fellowship was introduced in 2018). Following this he was awarded a doctoral place and scholarship with Coventry University to develop his clinical academic…	1	As a result of attending the internship: Ed developed the skills needed to become a confident evidence-based practitioner in the NHS and is now able to interrogate current evidence to pilot novel interventions and undertake service redesign.
6	vanBeusekom 2021	Journal article	Using Co-design With Breast Cancer Patients and Radiographers to Develop â€œKEWâ€ Communication Skills Training	Primary	AHPs	Research participant	Oncology	0	N/A	0	N/A	0	N/A	1	The radiographers identified the issue of offering psycho-social support as the priority to bring to the co-design session. Item relating the logistics and workload of the service were taken forward by the radiographers to discuss and address internally. Evaluation of the co-design process showed that talking about and sharing the different experiences of staff and patients was rated by radiograp…	1	Radiographers rated how comfortable they felt participating in the event and their ability to contribute their thoughts and experiences as excellent.	0	N/A
7	Hampshaw 2022	Journal article	Understanding the value of a PhD for post-doctoral registered UK nurses: A survey	Primary	Nurses	Research training, mentoring, internship, scholarship	Unclear/not reported/not specific	0	N/A	0	N/A	0	N/A	0	N/A	1	Enhanced confidence, has removed some of the imposter syndrome I frequently experienced	0	N/A
8	Folliard 2022	Journal article	Future clinical academic midwife	Reflective	Midwives	Clinical academic	Unclear/not reported/not specific	0	N/A	0	N/A	0	N/A	1	Academic work fosters personal and professional transformation for clinical midwives and this combined skillset can help midwives drive improvements in patient care.	1	A sense of 'transformation' described the authors motivation is...'stemming from an interest in evidencing and understanding the care midwives give, and seeing potential for improvement in patient care.' Academic work fosters personal and professional transformation for clinical midwives and this combined skillset can help midwives drive improvements in patient care.	1	Progressing through my current doctoral studies has simultaneously been transformative, teaching me a new level of criticality regarding the generation and application of evidence-based practice.'
9	Trusson 2023	Journal article	Clinical academics' experiences during the COVID-19 pandemic: a qualitative study of challenges and opportunities when working at the clinical frontline	Primary	Mixed	Clinical academic	Unclear/not reported/not specific	1	Using clinical academic skills' on the frontline: Many respondents described skills obtained through clinical academic training as beneficial for coping with rapidly changing guidelines and procedures. They also reported that their experiences as clinical academics helped them to use their organisational skills effectively by training staff who were being deployed.	1	'Advocacy': One participant felt that it was important for research champions to be visible in the clinical setting so that colleagues could discuss the clinical academic route. Although working alongside them also showed the commitment needed, participants felt that being able to discuss and demonstrate the benefits of research while working at the frontline was an effective way of encouraging f…	0	N/A	1	Working alongside clinical colleagues revealed gaps in front- line workers' understanding. For example, an occupational therapist described training her colleagues to use assessments and equipment, which she had seen demonstrated at conferences.	1	Psychological benefit: The negative impact of dealing with patients with COVID-19 on healthcare workers' mental health is a widely reported phenomena. In this respect, some participants believed having dual roles (clinical and academic) was helpful. One said: Having a different [role] to think I've got to go and write this paper, helps shift your focus. I think we've all had middle of the night w…	1	By far the most often cited benefit of clinical academic training was being able to appraise, use and communicate the latest research and evidence to colleagues and patients.
10	Naidoo 2013	Journal article	Training the next generation of clinical researchers: evaluation of a graduate podiatrist research internship in rheumatology	Primary	AHPs	Clinical academic	Podiatry	0	N/A	1	Furthermore, the mutually supportive network from both interns and original mentors has encouraged career progression and higher achievement. By continuing with the programme, consecutive interns have gone on to act as elders and therefore mentors themselves and have also aided in the recruitment and selection process of subsequent intakes of interns.	1	The eight weeks (of the internship) provided a wide range of opportunities and experiences for each intern, providing a chance to improve clinical and research knowledge and skills.	0	N/A	1	Five of the interns mentioned how this programme allowed them to consider a formal career in research, raising the possibility of different career pathways that had not been previously considered until this programme. The mentors discussed how this experience had exceeded their original expectations, creating valuable experiences for all involved and enhancing personal and professional developmen…	0	N/A
11	Lea 2015	Poster	Starting out on a clinical academic pathway: The experience of a newly-qualified nurse	Reflective	Nurses	Clinical academic	Oncology	1	Working in research means that I read lots of articles, policies and guidelines related to my field of nursing, and this positively informs my clinical care. Research training and activity influences and improves communication, time-management, autonomy and independent working: all skills which have a meaningful application to clinical practice	1	Within my Trust, I am an advocate for junior nurses with an interest in research. I have received feedback from senior colleagues that, through talking about my research, I have enthused other nurses and opened their eyes to some of the different career opportunities out there.	1	The nature of the multi-site case study that I am undertaking (as a clinical academic) means that I am visiting around 16 different hospitals in England and am observing the variation in teenage and young adult cancer services.	1	I aim to integrate what I learn into my clinical practice and share it with my colleagues in the Trust. Furthermore, as it is National Institute for Health Research funded research, it must have national impact and aims to influence future policy development. It is exciting to know that the work I am conducting at this early stage in my career has the potential to influence national policy and ul…	1	Research is exciting.	0	N/A
12	Grindell 2020	Journal article	Using Creative Co-Production to Develop a Treatment Decision Support Tool for People with Malignant Pleural Effusion	Primary	Mixed	Research participant	Respiratory	0	N/A	0	N/A	1	Positive feedback was received regarding the distributed workshops themselves. One workshop participant (a student nurse) described the process of being able to hear the perspective of someone living with MPE as ˜the best learning experience of their training to date"	0	N/A	0	N/A	0	N/A
13	Wright 2019	Journal article	Training the next generation of clinical rheumatology researchers: Evaluation of a graduate allied health professional and nurse internship programme	Primary	Mixed	Research training, mentoring, internship, scholarship	Rheumatology	1	Interns commented that the programme improved their effectiveness, resulting in an ability to manage workloads and to communicate effectively and confidently with colleagues: I have been able to use skills that I feel I developed during my internship, such as critical thinking, problem-solving, project management, time management and the ability to communicate with staff and my seniors.'	0	N/A	0	N/A	1	Impact on clinical practice (evidence of improved clinical activities): - Interns entering clinical posts described how the programme improved clinical activities through an awareness of evidence-based practice and an ability to access relevant information. - Interns similarly described an improved ability to undertake Quality Improvement and audit, and a deeper understanding of patient-centered …	1	Impact on career pathways (the influence of the programme on planned / actual careers): - Interns valued the programme as it provided an early taster for high-achieving graduates who would not otherwise have access to research. - Many interns said they gained greater confidence when applying for jobs due to the kudos of being an intern and the research and MSK knowledge the internship programme p…	1	Interns entering clinical posts described how the programme improved clinical activities through an awareness of evidence-based practice and an ability to access relevant information.
14	Hepburn 2022	Journal article	A qualitative evaluation of a research champions initiative in an NHS Trust	Primary	Unclear	Research as part of role	Mental health	0	N/A	0	N/A	0	N/A	1	They made a difference by raising awareness about research from the ground up. Clinicians talking about research within day-to-day clinical practice and valuing research in terms of its contribution to staff development and improvements in patient care. Tangible gains included greater factual knowledge and understanding about good clinical practice. The role was thought to have helped the researc…	1	Other gains described included the huge satisfaction reported, plus enhanced enjoyment of working life as a clinician, due to increased variety and challenges added by the research champion role, and connection with like-minded clinicians and other colleagues. Champions also report the opportunity to speak to patient groups about research, and the high level of interest and excitement from clinic…	0	N/A
15	Hill 2006	Journal article	Professional issues associated with the role of the research nurse.	Primary	Nurses	Research as part of role	Mixed	0	N/A	0	N/A	0	N/A	0	N/A	1	Most respondents enjoyed their work and found it fulfilling. The main reason respondents gave for staying in this area of work were job satisfaction, availability of new opportunities and the flexibility of the job.	0	N/A
16	Rose 2017	Journal article	An evaluation of the Florence Nightingale Foundation scholarships.	Primary	Mixed	Research training, mentoring, internship, scholarship	Mixed	0	N/A	1	The evaluation of travel and research scholarships found that 94% (84/89) of respondents believed their scholarship work positively impacted their immediate colleagues. Travel and research scholars noted that the scholarship afforded access to mentors and encouraged contact with alumni who had similar projects, which provided further opportunity for networking at a senior level	0	N/A	1	One respondent stated:˜it was simply life and career-changing. It has influenced and changed the way I think and practice. 90% (80/89) of travel and research scholar respondents agreed that their scholarship had a positive effect on patient care. Improvements to and impact on patient care, safety and experience were commonly expected to increase over time, once the scholars' work was disseminated…	1	80% (71/89) of travel and research scholar respondents rated their overall experience of the programme as excellent, the highest Likert score for this question. Many respondents described positive changes in their lives and careers in response to a survey question about the experience of the scholarship. One respondent stated:˜it was simply life and career-changing. It has influenced and changed …	0	N/A
17	Pezaro 2019	Journal article	Academic midwifery: a different way to impact	Reflective	Midwives	Clinical academic	Obstetrics and gyneacology	0	N/A	1	As an academic midwife working in a university, I have the privilege of working with many inspiring people. Academic midwifery also affords me the opportunity to inspire and guide students in their quest to achieve great things. 'I am [...] keen to mentor others motivated to join the world of academic midwifery'.	0	N/A	0	N/A	1	Once I started to work in these new and like-minded academic circles, I really began to thrive. I am now highly motivated by the changes that academic work can make on a much broader scale.	0	N/A
18	Long 2019	Journal article	Why undertake a clinical academic internship? A novice researcher's reflection.	Primary	Nurses	Clinical academic	Paediatrics	1	Have become more flexible; enthusiastic and motivated; aware of my own learning needs; have a broader awareness; manager support; able to supervise other interns. 'I attribute a significant part of the internship's success to taking a positive outlook, engaging in both my roles, and taking personal responsibility for learning and development'.	0	N/A	1	learned literature reviewing skills	1	Benefit that own research was related to author's clinical role. 'Lessons from this study will be incorporated into a forum from which practitioners will be able to learn, develop and be inspired'. 'Nurses are in a unique position to develop and improve patient care, by innovating, leading on transformation and undertaking research to underpin their practice'.	1	Author now applying for PhD opportunity.	0	N/A
19	Roddam 2019	Journal article	Developing clinical academic researchers: insights from practitioners and managers in nursing, midwifery and allied health.	Primary	Mixed	Clinical academic	Unclear/not reported/not specific	1	Participants who had undergone some clinical academic training reported that it had helped them to develop a self-driven, resourceful approach, satisfying their intellectual curiosity and passion for research, whilst still continuing to work in clinical practice. Some also reported that they had developed entrepreneurial and innovation skills, which were of added value to their teams and organisa…	0	N/A	0	N/A	0	N/A	1	Training opened up diverse career pathways which combined roles in practice, management, research and teaching.	0	N/A
20	Mahdi 2021	Journal article	Reflections on midwifery-led research by research midwives: qualitative research	Reflective	Midwives	Recruitment, delivery or data collection	Unclear/not reported/not specific	1	ASPIRE COVID-19 presented an opportunity to gain many new skills including the use of Microsoft Teams.	1	One of the unexpected privileges of conducting qualitative interviews was the chance to hear various perspectives on our colleagues' experiences during the pandemic's peak. This increased our understanding of the pressures faced by different areas within maternity services and the innovative ways staff managed to navigate the restrictions to ensure that patients received the best possible care, e…	1	Opportunity to gain qualitative interviewing skills.	1	I am hopeful that its success [of the ASPIRE study] will galvanise midwifery led research moving forward. Midwives are capable autonomous practitioners who are well-positioned to conduct impactful research which ultimately improves care. As a result of this study we are actively seeking more qualitative and midwife-led research and would encourage other trusts with a similar opportunity to do the…	1	Of taking part in interviews: Many staff also reported to us that they found the interview process very cathartic, as it was the first time many of them had had the opportunity to stop and reflect since the pandemic had begun.	0	N/A
21	Shepherd 2022	Journal article	Bridging the gap between research and clinical care: strategies to increase staff awareness and engagement in clinical research.	Primary	Mixed	Clinical academic	Mixed	0	N/A	1	The CNRFs were able to meet other clinical academics through the programme and were encouraged to network with others with similar research interests which proved valuable: 'Having the opportunity to network with other professionals in research around the UK has given me a huge insight into different pathways into the research' (CNRF1) and inspiring: 'I had some fantastic conversations with other…	1	Formal qualitative evaluation from the CNRFs regarding the initiative indicated the training component increased their knowledge of research: The CRNF role has had a huge impact on my development, I have learnt a vast amount	1	Others were keen to influence clinical practice through research. The CNRFs believed the projects they had developed would have a positive impact which would benefit patients: 'I feel excited about the progression of my project and can see it making a real difference for the patients I care for' (CNRF4). The CNRFs believed the secondment would have an ongoing impact: 'I feel this is not the end a…	1	'It has given me a drive and passion to try and implement change through research within my profession' (CNRF1) or seek ongoing funding to undertake further research: 'I have been inspired by both the programme mentors and other speakers to seek further funding to develop my research portfolio' (CNRF2). TheCNRFs considered the projects would also increase staff contentment: 'The research idea I h…	0	N/A
22	Whitehouse 2022	Journal article	An organisational approach to building research capacity among nurses, midwives and allied health professionals (NMAHPs) in clinical practice.	Primary	Mixed	Research as part of role	Unclear/not reported/not specific	0	N/A	1	Increases awareness of other team members that research is beneficial for patient care.	1	Appreciation of direct and indirect care: visibility of research in clinical areas brought research to life, adding value and inspiring people to become involved.	0	N/A	1	Confidence, belief and pride: allowed opportunity to effectively present hard work and outcomes that had gone unnoticed previously, gave me the belief to apply for an internship and become a PI for a study; 'My name appears as an author- I never thought I could do this.' Retention and wellbeing: awareness of these opportunities led to one person retracting their notice; provides momentum for othe…	0	N/A
23	Hoverd 2022	Journal article	Could I take up a clinical academic nurse role?: Find out about the skills and qualifications you need to combine clinical practice with doctoral study.	Reflective	Nurses	Clinical academic	Primary care	0	N/A	1	Benefits of networking	0	N/A	1	Research in specific topic: 'I can help advance knowledge and increase the evidence base in this area'.	1	Developing the role of a clinical academic research nurse 'I am carving my own path because there are not many of us'.	0	N/A
24	Bekkers 2010	Journal article	Enhancing the quality of antibiotic prescribing in primary care: qualitative evaluation of a blended learning intervention.	Primary	Mixed	Research participant	Primary care	1	Interviewees also reported greater self-confidence in implementing their prescribing decisions: 'It has given me a lot more confidence in refusing antibiotics and in fact I have been surprised at how little resistance I've had when I say I won't give something and they say that's good.'	0	N/A	1	Participation in the STAR Educational Program was presented as reinforcing already existing knowledge: 'It has reinforced [my views on prescribing antibiotics] more than anything and perhaps has improved my use of a wait and see policy rather than actively prescribing'.	1	Generally, participants felt that applying the communication skills presented in STAR provided greater insight into patients' wishes and demands, which was then seen to impact directly on future consultation rates and, ultimately, on patients self-managing future episodes: 'I think [my patients] probably get a better deal out of me actually ... because they get more time which is most of all what…	1	GPs reported increased self-confidence regarding prescribing decisions, to a large extent based on the research evidence provided in the online learning. Implementing skills was acknowledged as leading, ultimately, greater personal satisfaction. GPs recognised the value of enhanced communication skills, both as a means to provide better patient care and as a route to greater professional satisfac…	1	The presentation of up-to-date evidence was generally seen as one of the most useful aspects of the STAR Program. Prescribing behaviour had changed because of the increased overall awareness of the antibiotic resistance issue that results from working through the program as a whole.
25	Boase 2012	Journal article	Involving practice nurses in primary care research: the experience of multiple and competing demands.	Primary	Nurses	Recruitment, delivery or data collection	Primary care	0	N/A	0	N/A	0	N/A	1	All but one of the nurses felt that the experience of taking part in the research had positively changed their practice. They indicated that working on the SAMS trial provided them with an opportunity to reflect on their normal clinical approach. For example, many spoke of being made aware of the influence they normally impose on patients during clinical consultation.The SAMS trial design encoura…	1	By the end of the time I was really enjoying doing it, and really getting loads more out of it. Whereas the first sort of five or six patients, I was quite nervous and bogged down; had I taken more, then it would have got better and better. I'd got more confidence with the wording and delivering it'	0	N/A
26	Gregorowski 2013	Journal article	An action research study to explore the nature of the nurse consultant role in the care of children and young people.	Primary	Nurses	Research as part of role	Paediatrics	0	N/A	1	Nurse Consultants' sphere of influence extended to all areas of the hospital and beyond, nationally and internationally. Attendance at conferences and special interest groups (as part of the research element of their role) were an opportunity to glean new knowledge and practices, which was then routinely presented to their peer group. There is also evidence that action research supports and susta…	0	N/A	1	Nurse Consultants (NCs) were ideally placed to identify where new practices were needed. This emerged as their priority in relation to the research role. They became expert in selecting, reviewing and disseminating research findings that justified or challenged current clinical practice. They promoted best practice in their respective clinical areas and took responsibility and accepted accountabi…	0	N/A	1	Nurse Consultants' research role was driven by their wish to provide excellent care and evidence-based consultancy.
27	Morecroft 2015	Journal article	Involving community pharmacists in pharmacy practice research: experiences of peer interviewing.	Primary	Community pharmacists	Recruitment, delivery or data collection	Community care	0	N/A	0	N/A	0	N/A	1	They were interested in the focus of the study emergency supply of prescription-only medicines from community pharmacies with many reporting dilemmas in their own practice: 'It was extremely interesting being involved in a research project with other pharmacists and their views, as it opens up issues that you may not have thought about entirely, [such as] consequences of actions they have taken'	1	Most interviewers reported enjoying the opportunity to learn and apply new skills beyond their day-to-day role.	0	N/A
28	Maybury 2018	Journal article	How does the outcome of research training fellowships funded via the NHS compare with that from competitively funded fellowships from the MRC and other charities: a cross-sectional retrospective survey of trainees undertaking research training in the West	Primary	Doctors	Research training, mentoring, internship, scholarship	Mixed	1	Trainees learned communication skills, time management, team working, critical assessment of complex problems	0	N/A	1	Developing new skills	1	Advantages included providing better care, better understanding of mechanisms of disease, improved quality of clinical care they provide, improved in theme areas of trainee supervision	1	Advantages included: improving NHS career prospects, pursuing and experiencing an academic career, providing opportunity to work overseas, flexibility to spend more time with young family, gaining higher degree (PhD, MD or Masters), developing publication record. positive impact on career choices and progression, and continued participation in research after completing the training.	1	Advantages included understanding of evidence-based medicine.
29	Mustafa 2018	Journal article	Understanding barriers for research involvement among paediatric trainees: a mixed methods study.	Primary	Doctors	Unclear	Paediatrics	0	N/A	0	N/A	0	N/A	1	Some trainees said that research has impacted positively on their clinical work, helping to understand the theory behind clinical practice. 'It (research) impacted on my clinical work because I was able to look at the knowledge. I felt like I could really impact clinically.'	0	N/A	0	N/A
30	Ranieri 2018	Journal article	A Qualitative Study of the Influences on Clinical Academic Physicians' Postdoctoral Career Decision Making.	Primary	Doctors	Clinical academic	Mixed	0	N/A	0	N/A	0		1	A career in clinical academia had the potential to shape these participants into better clinicians, as their ability to understand and conduct high-quality research, which they honed during their PhD training, could inform their clinical practice.	1	Five individuals planned to continue in research, having completed their PhD, because of intrapersonal influences, such as continued enjoyment and interest in their area of research. These participants found academia rewarding because of its ability to provide what clinical medicine no longer could, such as intellectual stimulation, competition, and diversity in their work. Perceived difficulties…	0	N/A
31	Trusson et al 2019	Journal article	A mixed-methods study of challenges and benefits of clinical academic careers for nurses, midwives and allied health professionals.	Primary	MIxed	Clinical academic	Unclear/not reported/not specific	1	Participants reported benefits such as enhanced skills.	1	Undertaking doctoral training and following a clinical academic career was also perceived to be about leadership opportunities and potential, as well as building a culture within the NMAHP professions so that many others could follow the path started by the few: "It's essential for me to have a PhD because we need people to mentor, to supervise. I need to be at that level for the staff coming thr…	0	N/A	1	NMAHPs on a clinical academic pathway are uniquely placed to develop interventions which can be easily implemented with positive results for patient care. Many participants described their pride at becoming role models, able to support other colleagues into academic study, 'That's a really rewarding side to the job to think you might have helped somebody to become a more able clinician, a more ab…	1	Participants reported benefits such as job satisfaction, increased awareness of research, enhanced skills and sense of achievement. The clinical academic pathway presented opportunities for career progression. One participant had been talent spotted and offered numerous extra employment and development opportunities. When asked about any changes to their employment/role/grade since embarking on t…	0	N/A
32	Wright 2020	Journal article	Building research capacity in musculoskeletal health: qualitative evaluation of a graduate nurse and allied health professional internship programme.	Primary	Mixed	Research training, mentoring, internship, scholarship	Rheumatology	1	Interns commented that the programme improved their personal effectiveness, resulting in an ability to manage workloads and to communicate effectively and confidently with colleagues: 'I have been able to use skills that I feel I developed during my internship, such as critical thinking, problem solving, project management, time management and the ability to communicate with staff and my seniors.'	1	Interns also gained confidence through presenting research and networking with academics and clinicians.	1	Interns described an improved ability to undertake Quality Improvement and audit.	1	Impact on clinical practice: Interns entering clinical posts described how the programme improved clinical activities through an awareness of evidence based practice and an ability to access relevant information. One intern explained, 'I am better able to evaluate research and incorporate it into my practice'. When looking into creating an injury prevention exercise program for athletes, I used e…	1	Personal Impact (self-confidence and personal effectiveness): Interns reported a growth in confidence as a result of the programme: 'I grew confidence in myself and my ability to achieve and overcome challenges through having ownership of my project and needing to solve problems and project manage myself' (IT12).	0	N/A
33	Miller et al 2020	Journal article	Clinical academic research internships for nurses, midwives and allied health professionals: a qualitative evaluation.	Primary	Mixed	Clinical academic	Unclear/not reported/not specific	0	N/A	1	Others were aware of the benefits of their new skills to their multidisciplinary team. 'I can be a point of call within the service now, if people are planning a project or planning some evaluation or consultation, for them to speak to me first'. . 'The hidden curriculum': Interprofessional learning and shared experience: Despite their different areas of practice, interns found they shared vocati…	0	N/A	1	The legacy': The interns developed confidence to make immediate changes to their professional practice. . 'I've learned more about what I was doing by doing the search and there's quite a few times when I was scanning and screening on titles, and thought: I don't need [it] for that, but that's going to be really handy for the other thing I'm doing'.	1	Several of them identified ways they had implemented their learning in the clinical setting. 'Because I have become more interested, I am reading more literature about different things, so trying to put that into practice and say, Well, actually, we're doing this wrong, so let's... I'm feeling better about myself, that I'm performing better in my job'. 'Those who had previously been hesitant to c…	0	N/A
34	Nightingale 2020	Journal article	The role of Allied Health Professions and Nursing Research Internships in developing a research culture: a mixed-methods exploration of stakeholder perspectives.	Primary	Mixed	Clinical academic	Unclear/not reported/not specific	0	N/A	0	N/A	0	N/A	1	The internship had a high impact upon interns' patient care.	1	The internship had a high impact upon interns' confidence and their role, with a lesser perceived impact on their department and their colleagues. 75% of managers also recognised positive impacts upon interns' role and skills.	0	N/A
35	Cowley 2020	Journal article	Capitalising on the transformational opportunities of early clinical academic career training for nurses, midwives and allied health professionals.	Primary	Mixed	Clinical academic	Unclear/not reported/not specific	0	N/A	0	N/A	1	Participants explained how taking part in research training as aspiring clinical academics exposed them to theoretical concepts that underpinned knowledge generation thereby allowing them to, "open their eyes to new ways of seeing the world"	0	N/A	0	N/A	0	N/A
36	Stewart 2021	Journal article	Process study within a pilot cluster randomised trial in community pharmacy: An exploration of pharmacist readiness for research.	Primary	Community pharmacists	Recruitment, delivery or data collection	Community care	0	N/A	0	N/A	1	All of the CPs were positive about the practical elements of the research training, with half identifying practicing the recruitment process with each other as the most useful aspect of the day (3 intervention and 2 control CPs).	1	One CP said he thought the research made people feel engaged: 'You're building up a bit of a rapport with your own customers' (INV-INT-1). Most CPs reported that the recruitment process influenced their conduct of medicine review consultations in some way, with patients opening up conversation in response to specific screening questions (e.g. health behaviours and quality of life measures). The s…	0	N/A	0	N/A
37	Trusson 2021	Journal article	Multimethods study comparing the experiences of medical clinical academics with nurses, midwives and allied health professionals pursuing a clinical academic career.	Primary	Mixed	Clinical academic	Unclear/not reported/not specific	0	N/A	1	Medic: I've been to lots of conferences, I've met a lot of influential people	1	Although it takes longer to reach consultant level for MACs than purely clinical, participants also valued the length of training, seeing it as an opportunity to accumulate skills and knowledge: "The breadth of my clinical experience is a lot more than my clinical colleagues. I've seen more complications, more rare stuff, just because I've been around longer."	0	N/A		Medic: (it's) really beneficial, for creating opportunities for my future.	0	N/A
38	Newington 2021	Journal article	Impacts of clinical academic activity: qualitative interviews with healthcare managers and research-active nurses, midwives, allied health professionals and pharmacists.	Primary	Mixed	Clinical academic	Mixed	1	Perceived impacts included: increased confidence in questioning practice and openly discussing with patients and colleagues if there was uncertainty over management options; increased involvement of patients in evidence-based treatment decision-making; improved problem solving; and greater awareness of the burden to caregivers. There were perceived positive impacts that research-active clinicians…	1	Benefits of being in research networks: being exposed to different research methodologies and research opportunities, practical guidance and becoming connected with like-minded individuals 'That's made it really interesting because I have developed really far-flung contacts and networks, so that's been great'. VISIBILITY: Positive reputation for their Trust and clinical speciality largely stemmed…	0	N/A	1	Many research-active clinicians recalled how they had noticed positive changes in their approach to patient care, which were also adopted by other team members. Having the tools to impact care at a deeper and wider level beyond the day-to-day level of clinical provision. Indirect research outputs focused on the contributions of the research-active clinicians to the development of their profession…		CLINICAL ACADEMIC PATHWAYS: the majority of research-active clinicians were keen to pursue further research and reported personal job satisfaction associated with their combined research and clinical roles, describing this as the best of both worlds. 'Far greater career satisfaction comes from a more varied role'. Direct research outputs included metrics that are typically required in fellowship …	1	There were perceived positive impacts that research-active clinicians had on a drive towards research and evidence-based practice
39	Olive 2022	Journal article	Clinical academic research internships: What works for nurses and the wider nursing, midwifery and allied health professional workforce.	Primary	Mixed	Clinical academic	Unclear/not reported/not specific	1	Project and change management skills. Leadership skills and becoming a more rounded and confident professional.	1	Engaging and working with public advisors, clinical teams and researchers towards a common goal. Dissemination through abstracts, conference presentations, social media and peer-reviewed publications.	1	Information literacy to search, critically appraise and review evidence. Designing robust methods to evaluate practice, undertake research, implement research in practice and measure impact. Increased knowledge, confidence and capacity in research.	0	N/A		Completion of accredited internship postgraduate modules which have spring-boarded to further postgraduate study. Applications to and success in attracting fellowships (NIHR MSc funding, NIHR Pre-doctoral and Doctoral fellowship opportunities) or funding to progress along the research pathway. Career progression through promotion or pathway change to clinical research, clinical academic or contin…	1	Growth in confidence to utilise research to challenge and change practice.
40	Newington 2022	Journal article	What is a clinical academic? Qualitative interviews with healthcare managers, research-active nurses and other research-active healthcare professionals outside medicine.	Primary	Mixed	Clinical academic	Unclear/not reported/not specific	1	Leadership skills within teams, able to lead change.	0	N/A	0	N/A	1	These individuals were seen as the driving force for relevant and evidence-based changes in clinical practice, and being well-placed to direct change both within their clinical teams and their professional bodies. 'You are still clinically embedded, you're a leader in your team, you're driving forward the evidence for what you do and promoting best practice, best care for your patients, and worki…		N/A	0	N/A
41	Chalmers 2022	Journal article	Dipping your toes into research: experiencing the transition from pure clinical work to combining clinical and research roles.	Reflective	AHPs	Clinical academic	Speech and language	0	N/A	1	I heavily encourage and model the values of being research-engaged to students on placement as it adds to their learning and provides them with the necessary foundational skills to handle secondary research and use it to guide their practice'.	0	N/A	1	I have no doubt that being engaged in research has positively impacted my clinical practice'. 'My thought processes are more methodological and analytical, which has benefits when making diagnostic hypotheses or evaluating whether clinical interventions are working. Being research-engaged, and therefore aware of the rigorous processes that researchers are required to undertake, heightens awarenes…		N/A	1	Being research-engaged and gaining research skills and confidence has enabled me to start seeking reasons for my clinical theories or anecdotal findings. All of my practice is underpinned by the evidence base, where it exists'.
42	Comer 2022	Journal article	Allied health professionals' perceptions of research in the United Kingdom national health service: a survey of research capacity and culture.	Primary	AHPs	Research participant	Mixed	0	N/A	1	I think having colleagues who are involved and passionate about research creates an environment which encourages others, particularly newer members of staff to think research could be part of their role. Having management and senior members of the team actively supporting and doing research motivates too'	0		1	The perceived benefits subcategory emphasised the importance of undertaking research activity to improve patient care. 'To increase understanding of and exemplify the benefits of my profession for clients'.		One of the highest motivators for research engagement was increased job satisfaction.	1	The perceived benefits subcategory emphasised the importance of developing an evidence base.
43	Lawton 2019	Blog	Beyond the outcomes: the benefits of the process of doing applied health research	Reflective	Mixed	Unclear	Unclear/not reported/not specific	1	Increased knowledge of a topic, and A chance to try something new, to be creative, to demonstrate expertise, to be valued and listened to	0	N/A	1	The time to think about things differently, perhaps from a different perspective	1	An opportunity to think critically/identify problems with current practice	1	An opportunity to contribute, to feel valued, An opportunity to be more engaged at work, to do something different, to make a change, and a boost to morale through positive feedback		N/A
44	McKee 2017	Journal article	Describing the implementation of an innovative intervention and evaluating its effectiveness in increasing research capacity of advanced clinical nurses: using the consolidated framework for implementation research	Primary	Nurses	Research training, mentoring, internship, scholarship	Mixed	1	time management andteam work	1	merging of expertise, collaboration	1	research skills including writing reports and papers, literature searching	1	clinical impacts: increased observation of own practice, improved patient care	0	N/A	0	N/A
45	Bramley 2018	Journal article	Engaging and developing front-line clinical nurses to drive care excellence: evaluating chief nurse excellence in care junior fellowship initiative	Primary	Nurses	Research training, mentoring, internship, scholarship	Mixed	1	understanbd own approach to nursing, explored opportunities, leadership skills	1	opps to collab with wider stakeholder groups and departments gave insights, work with wider team	1	opp to experience and observe transformational leadership	1	projects leds to improvements	1	explore suitability of clinical academic career, desire to now do PhD, confidence to apply for higher pay band	0
46	Hiley 2018	Report	West Midlands clinical academic careers programmes for nusrses midwives, AHPs, Pharmacists and healthcare scientists: Evaluation report	Primary	Mixed	Research training, mentoring, internship, scholarship	Mixed	1	leadership skills, resilience, confidence	1	joined Q community, set up a research group	1	research skills like lit search and appraisal, developing a research question	0		1	derire to pursue clinical academic career, additonal study undertaken and aditonal funding secured by some, promotion	1	discussed evidence with colleagues, lit searches to update practice
47	Sattar 2022	Blog	Can we adapt the way we do research when involving healthcare staff as research participants?	Reflective	Mixed	Research participant	Obstetrics and gyneacology	0	N/A	0	N/A	1	Staff were provided with evidence-based training and knowledge which they are able to apply to real life settings within their NHS workplace. 'Feedback on the experience from staff was that they were supported and encouraged to engage in discussions about challenging issues in a safe space and that both the formal presentation and the discussions contributed to their learning.'	0	N/A	1	staff felt suported and engaged in the opportunity to have training about, and discuss difficult situations	0	N/A
48	Hare 2021	Journal article	Engaging with research: practical advice for nurses at every level	Reflective	Nurses	Research as part of role	Mixed	0	N/A	0	N/A	1	applying research evidence in clinical practice and participating in research enables nurses to develop their competence and confidence in- understanding and explaining treatments and treatment options. Changing clinical practice and improving patient care. Engaging with own practice and career development. understanding research and how it works and it's place within healthcare policy	1	Nurses becoming more engaged in research, it's understanding and how to translate to practice will improve patent care as well as offer career benefits for the nurse, professional development and even advance nursing globally. Different levels of engagement identified which assists the nurse reading to determine how they can or want to be involved	1	Professional development and career development benefits that come with research engagement at all the levels described, are discussed. The authors highlight that nurses have a professional requirement deemed by the NMC, to have a minimum level of research proficiency	1	Knowledge drawn from research is fundamental to all aspects of clinical practice. Nurses at all levels can undertake a range of activities to develop their research awareness and apply research evidence into their daily practice, as well as contributing (or even leading) research projects
49	Marjanovic 2019	Report	Involving NHS staff in research	Primary	Mixed	Research as part of role	Mixed	0	N/A	0	N/A	0	N/A	1	NHS staff involved with research felt more likely to develop in their career, would have job fulfillment and contribute generally to health service improvement.	1	Report states that career development and job fulfillment comes with research involvement. This may vary between professional groups but spefically explored. A recommendation is that opportunities for reward and recognition should be created to encourage staff to be more involved and this will lead to meaningful improvements for people who work in the NHS	0	N/A
